# Supplementary material for: Halogenated Analogs to Natural A-Type Proanthocyanidins: Evaluation of Their Antioxidant and Antimicrobial Properties and Possible Application in Food Industries
Source: Molecules. 2024 Jul 31;29(15):3622. doi: 10.3390/molecules29153622 (PMC11314616; doi:10.3390/molecules29153622)
Supplement: Supplementary file 1 [file molecules-29-03622-s001.zip]

Archive with 1 entries (1 files):
- molecules-3098845-supplementary.pdf
